# Supplementary material for: A somatic proteoglycan controls Notch-directed germ cell fate
Source: Nat Commun. 2021 Nov 18;12:6708. doi: 10.1038/s41467-021-27039-4 (PMC8602670; doi:10.1038/s41467-021-27039-4)
Supplement: Supplementary file 4 — Source Data [file 41467_2021_27039_MOESM4_ESM.xlsx]

## Sheet: Figure 1B
wild-type	sdn-1(zh20)	sdn-1(ok449)
208	172	237
254	185	189
227	326	189
204	142	162
238	107	254
227	107	254
220	92	202
310	148	226
259	277	219
257	172	224
200	186	154
244	174	186
189	122	290
257	168	218
259	170	148
232	160	171
260	173	329
232	172	130
255	175	199
281	182	201
268	190	260
326	225	236
250	200	220
292	260	152
253	180
231
251
318
173
261
205
242
258

## Sheet: Figure 1D
wild-type	sdn-1(zh20)
2	4
2	0
1	3
4	6
4	3
2	3
2	3
4	1
1	4
4	1
2	2
4	5
1	2
3	5
1	2
6	3
7	2
6	2
4	1
4	2
5	3
6	1
10	4
6	2
3	0
5	1
2	2
9	2
5	1
5	2
4	1
2	1
4	1
2	1
4	0
1	0
5	2
1	0
1	2
6	0
4	0
2	1
2	1
10	1
0	2
6	2
9	0
2	2
1	2
4	4
10	5
5	5
9	5
5	10
8	4
2	4
4	3
5	2
8	4
5	8

## Sheet: Figure 1H
wild-type	sdn-1(zh20)	lim-7p::sdn-1 #1	lim-7p::sdn-1 #2	lag-2p::sdn-1 #1	lag-2p::sdn-1 #2	mex-5p::sdn-1 #1	mex-5p::sdn-1 #2
208	172	328	192	158	270	159	249
254	185	187	225	157	202	192	156
227	326	231	300	220	247	164	185
204	142	233	303	149	205	246	150
238	107	272	289	169	197	242	232
227	107	216	175	179	223	174	133
220	92	242	227	187	148	157	210
310	148	342	251	174	244	142	170
259	277	245	301	184	223	191	225
257	172	237	276	180	196	220	247
200	186	310	325	224	203		252
244	174	195	314	171	193		92
189	122	210	254	160	200		159
257	168	234	248	196	237		231
259	203	286	297	164	230		219
232	157	292	354	226	201		212
260	253	277	251	194	207		209
232	206	248	268	208	209		188
255	347	260	369	175	179		254
281		228	308	167	189		166
268		252	200	217	178
326		266	370		232
250		303	360		212
292
253
231
251
318
173
261
205
242
258

## Sheet: Figure 2A
wild-type control RNAi	wild-type glp-1 RNAi	sdn-1(zh20) control RNAi	sdn-1(zh20) glp-1 RNAi
251	159	168	186
263	172	156	178
228	203	238	135
243	115	159	159
213	180	130	253
244	149	187	143
249	204	209	194
212	199	237	207
255	197	178	172
175	222	179	185
212	253	134	130
235	174	180	143
261	195	203	154
186	135	209	180
247	240	174	186
200	191	168	142
245	193	183	260
252	167	155	189
225	215		186
195			203
251			188
231			191
195			217
273			191
229			216
242			196
229			163
213			190
220			168
224
235
259

## Sheet: Figure 2B
wild-type	sdn-1(zh20) cdc-42	sdn-1(zh20) pmp-3
1	0.470848	0.723635
1	0.553504	0.562529
1	0.181327	0.379806

## Sheet: Figure 2D
wild-type	sdn-1(zh20)	trp-2(gk298)	sdn-1(zh20); trp-2(gk298)
0.782605	0.337556	1.06995	0.828193
1.10671	0.512508	0.767421	1.28278
1.21538	0.629269	0.797788	0.562554
1.15668	0.545488	0.97678	0.617296
0.738632	0.638158	0.647998	0.826263
1.08059	0.662409	0.61531	0.610133
1.18416	0.710993	0.969532	0.869603
1.0378	0.512081	0.714889	1.33226
0.981691	0.665612	0.724269	1.00098
1.14521	0.521013	0.769577	1.43746
0.941919	0.675574	0.750846	1.03941
0.977235	0.452291	1.02042	1.03346
1.04751	0.584074	1.25554	1.09935
1.07945	0.560699	1.17385	0.920987
0.842254	0.545273	0.946844	0.917185
1.1313	0.730678	0.871451	1.38172
1.18822	0.631431	1.05904	0.843815
0.997647	0.739301	0.998992	0.806155
0.978582	0.801485	1.14838	0.949877
1.05605	0.591583	1.18938	1.05464
0.986074	0.73352	0.923413	1.00114
1.09777	0.422321	0.685803	0.883468
1.12129	0.574336	1.02441	1.01298
0.950926	0.879143	1.52621	0.949355
0.902169	0.246384	0.877132	0.892588
0.940171	0.5369	0.818503	0.828305
0.966495	0.401346	0.847182	1.06048
0.988624	0.607613	0.850378	0.860256
1.08712	0.535908	0.803786	1.27403
0.962512	0.874519	1.15562	1.09114
1.08958	0.690574	0.686122	0.789985
0.84233	0.654276	0.593125	0.930905
0.963334	0.913035	1.3031	1.06568
0.87517	0.900205	0.920196	0.794805
0.867691	0.773607	1.33835	0.508479
0.68729	0.681826	1.17767	0.935426
1.00184	0.643982	0.990027	0.942629
1.39024	0.724696	1.44803	1.28646
1.13032	0.245756	1.51371	1.21757
0.983675	0.568811	0.793074	0.90027
1.10171	0.440694	1.09838	0.821941
0.959516	0.395388	0.900664	0.746089
1.46696	0.594428	0.523807	1.05893
1.10299	0.386058	0.631148	0.889251
1.44159	0.351163	0.767429	1.15701
0.876657	0.353926	0.799268
1.06476	0.576737	0.654695
0.846588	0.424527	0.693478
0.887927	0.398086	0.808039
0.710543	0.676273	1.07013
1.0596	0.63399	0.959683
0.909872		1.17023
0.738767		0.962237
0.7345		1.1242
0.611509		1.15432
0.741825		1.00146
1.24045		1.03053
0.880279		1.09911
1.18921		1.10456
1.60559		1.08883
1.16105		0.907447
0.809667		0.930411
1.37033		1.21629
0.54846		1.04298
0.92532		0.897306
1.25638		1.31168
0.979827		1.65143
1.06922		1.24792
1.14729		1.33807
1.03277		1.1979
1.30702
0.575798
0.792416
1.01022
0.979099
0.709959
0.932837
1.31838
1.03479
0.929557
1.00174
0.949041
0.993425
1.19051
0.788673
1.24951
0.550935
0.710694

## Sheet: Figure 2E
wild-type	sdn-1(zh20)	trp-2(gk298)	sdn-1(zh20); trp-2(gk298)
205	153	239	191
210	174	218	201
245	159	337	202
232	171	283	167
195	147	287	205
169	191	257	209
230	218	253	214
261	180	273	282
203	205	313	281
190	200	253	213
189	136	270	197
201	164	252	240
198	135	245	246
170	213	282	228
193	218	288	235
172	161	221	197
254	194	223	232
274	224	205	211
173	215	240	234
190	180	211	259
213
252
195
290
260
262
288
251
240
285
268
262
262

## Sheet: Figure 2G
wild-type	sdn-1(zh20)	sdn-1(zh20); trp-2(gk298)	sdn-1(zh20); trp-2(gk298); lim-7p::trp-2 #1	sdn-1(zh20); trp-2(gk298); lim-7p::trp-2 #2
0.928128	0.649244	0.969095	0.484146	0.610541
0.966089	0.73701	1.08995	0.36611	0.664006
1.03139	0.764416	0.815352	0.656776	0.552677
0.9894	0.805626	0.818003	0.448118	0.549558
0.962913	0.729891	0.700176	0.203648	0.548121
0.915163	0.736029	0.539447	0.610977	0.501257
1.06672	0.897943	0.740068	0.257866	1.09331
1.10243	0.692407	0.990343	0.46084	0.554707
1.19355	0.561117	0.787785	0.0775202	0.436553
1.14874	0.824958	0.6906	0.418016	0.575375
0.816594	0.569035	0.95719	0.275749	0.529634
0.861894	0.791285	0.710962	0.600433	0.538797
0.954881	0.586313	0.884187	0.405713	0.360544
1.06211	1.06743	0.889736	0.403424	0.641006
1.21569	0.710275	0.915636	0.321294	0.78594
1.2992	0.671551		0.605112	0.813602
1.06845	0.771444		0.465564	0.771189
0.817855	0.534214		0.768313	0.874718
0.801232	0.677422		0.877742	0.68503
0.910212	0.651485		0.622005	0.668065
1.25056	0.629981		0.424145	0.702347
1.00749			0.34676	0.242504
0.804915			0.586016	0.678986
0.805259			0.474081	0.637874
0.775498			1.04527
0.769554			0.456738
0.727511			0.827667
1.18131			0.627937
1.09268
1.44952
0.940485
1.08258

## Sheet: Figure 2H
wild-type	sdn-1(zh20)	sdn-1(zh20); trp-2(gk298)	sdn-1(zh20); trp-2(gk298); lim-7p::trp-2 #1	sdn-1(zh20); trp-2(gk298); lim-7p::trp-2 #2
238	211	242	206	195
230	217	224	194	170
237	210	211	174	209
238	200	175	132	207
231	203	237	182	199
237	206	239	230	158
229	234	246	192	209
200	224	205	136	154
226	213	224	140	194
220	200	235	193	166
232	227	230	209	212
218	158	225	205	203
211	153	178	200	216
219	218	186	194	213
225	184	190	190	179
203	201	249	154	158
204	204		157
235	194		164
211	204		170
223	166		161
217	181		188
224	192		177
238	209
226	198
	195
	204
	198
	203
	169
	167
	198
	149
	162
	176

## Sheet: Figure 3C
wild-type	glp-1 prom∆
1.08062	0.559863
0.831942	0.502603
0.7095	0.751581
0.787334	0.572395
0.992974	0.253811
1.13818	0.438245
1.19019	0.685008
1.01758	0.480215
1.17175	0.471571
0.62711	0.51421
0.669205	0.668607
0.959257	0.570547
0.883922	0.970057
0.73868	0.915989
0.850492	1.18906
1.43457	1.13019
1.02349	0.840655
0.81565	0.988041
0.70717	1.16071
0.952449	0.615437
1.02562	0.727761
1.267	1.03381
1.01063	1.04705
1.31055	0.990416
0.876703	0.978958
1.70208	0.515171
0.905798	0.550611
1.32624	0.707254
0.918016	0.787317
1.07527	1.00411
1.00035	0.883562
1.02387	0.852322
1.11807	0.549212
0.736281	0.79064
0.931374	0.918126
0.98326	1.04844
0.853441	1.01837
0.658234	1.0315
0.684509	0.817137
0.779679	0.943753
1.03077	0.710501
0.982679	0.847231
1.10446	0.872244
0.897359	0.923585
0.96276	0.894065
0.9946	1.06853
1.26579	1.31454
1.2394	0.988888
1.17628	1.11194
1.57683	0.976888
	0.984836
	0.944001
	0.890006
	0.993453
	1.23293
	0.866781
	0.939899
	1.15643
	1.16835
	0.787451
	1.0999
	1.09348
	1.0233
	0.861913
	0.999171
	0.691134
	0.608531

[truncated: 27 more sheets: Figure 3D, Figure 3E, Figure 3F, Figure 4C, Figure 4D, Figure 4E, Figure 4F, Figure 5A, Figure 5B, Figure 5C, Figure S1A, Figure S1B, Figure S1C, Figure S1E, Figure S2A, Figure S2C, Figure S2D, Figure S3B, Figure S4C, Figure S5A …]
